# Supplementary material for: Modulation of Abortiporus biennis Response to Oxidative Stress by Light as a New Eco-Friendly Approach with a Biotechnological Perspective
Source: Int J Mol Sci. 2025 Jun 7;26(12):5482. doi: 10.3390/ijms26125482 (PMC12193379; doi:10.3390/ijms26125482)
Supplement: Supplementary file 1 [file ijms-26-05482-s001.zip]

Archive with 2 entries (2 files):
- Figure S1.pdf
- Table S1 Transcripts of genes encoding putative fungal photoreceptors in A. biennis.xlsx
