# Supplementary material for: Modulation of Abortiporus biennis Response to Oxidative Stress by Light as a New Eco-Friendly Approach with a Biotechnological Perspective
Source: Int J Mol Sci. 2025 Jun 7;26(12):5482. doi: 10.3390/ijms26125482 (PMC12193379; doi:10.3390/ijms26125482)
Supplement: Supplementary file 1 [file ijms-26-05482-s001.zip › Table S1 Transcripts of genes encoding putative fungal photoreceptors in A. biennis.xlsx]

## Sheet: Sheet1
Query	ID	Info	Expect	Score
NODE_8430_length_111_cov_2.963964	Q01371	WC1_NEUCR White collar 1 protein OS=Neurospora crassa	5e-05	43.1 bits (100)
NODE_21545_length_109_cov_3.440367	P33969	BACR_HALHM Bacteriorhodopsin (Fragment) OS=Halobacterium	9.4	26.6 bits (57)
NODE_2938_length_313_cov_4.536741	Q18DH5	BACRM_HALWD Bacteriorhodopsin-II-like protein OS=Haloquadratum	0.91	32.0 bits (71)
NODE_18972_length_84_cov_3.476191	P77967	CRYD_SYNY3 Cryptochrome DASH OS=Synechocystis sp. (strain	8	26.9 bits (58)
NODE_30944_length_69_cov_6.130435	Q8LSN3	FYPP_PEA Phytochrome-associated serine/threonine-protein	4e-12	61.2 bits (147)
NODE_27264_length_263_cov_2.193916	P95654	LHB2_RHOSU Light-harvesting protein B-800/850 beta	2.6	28.5 bits (62)
NODE_1676_length_291_cov_2.707904	O02465	OPS2_MANSE Opsin-2 OS=Manduca sexta GN=OP2 PE=2 SV=2	2	30.8 bits (68)
NODE_6920_length_257_cov_4.758755	P35357	OPSB_GECGE Blue-sensitive opsin P467 OS=Gecko gecko	0.69	31.6 bits (70)
NODE_31985_length_126_cov_2.000000	Q17292	OPSD_CAMAT Rhodopsin OS=Camponotus atriceps PE=2 SV=1	2.3	28.9 bits (63)
NODE_13540_length_322_cov_3.813665	P31356	OPSD_TODPA Rhodopsin OS=Todarodes pacificus GN=RHO	1.5	31.6 bits (70)
NODE_16157_length_195_cov_2.492308	P32311	OPSG1_CARAU Green-sensitive opsin-1 OS=Carassius auratus	0.41	32.0 bits (71)
NODE_6705_length_343_cov_4.128280	P51473	OPSV_XENLA Violet-sensitive opsin OS=Xenopus laevis	0.83	32.3 bits (72)
NODE_4911_length_234_cov_2.880342	O35214	OPSX_MOUSE Visual pigment-like receptor peropsin OS=Mus	4.9	28.9 bits (63)
NODE_35996_length_90_cov_3.533333	Q04449	PHR_BACPE Deoxyribodipyrimidine photo-lyase OS=Bacillus	7.3	26.9 bits (58)
NODE_91_length_216_cov_4.916667	P00914	PHR_ECOLI Deoxyribodipyrimidine photo-lyase OS=Escherichia	4e-09	56.2 bits (134)
NODE_4721_length_375_cov_5.280000	P27526	PHR_NEUCR Deoxyribodipyrimidine photo-lyase OS=Neurospora	2e-44	157 bits (397)
NODE_12394_length_253_cov_4.027668	P27526	PHR_NEUCR Deoxyribodipyrimidine photo-lyase OS=Neurospora	3e-18	83.2 bits (204)
NODE_24363_length_109_cov_3.871560	P27526	PHR_NEUCR Deoxyribodipyrimidine photo-lyase OS=Neurospora	0.036	34.3 bits (77)
NODE_10141_length_122_cov_2.008197	P61497	PHR_THET8 Deoxyribodipyrimidine photo-lyase OS=Thermus	1.1	30.0 bits (66)
NODE_31370_length_126_cov_4.111111	P36505	PHY1_PHYPA Phytochrome 1 OS=Physcomitrella patens subsp.	3.7	28.5 bits (62)
NODE_18205_length_217_cov_3.580645	P06592	PHYA_CUCPE Phytochrome A OS=Cucurbita pepo GN=PHYA	1.5	30.4 bits (67)
NODE_35220_length_106_cov_3.358490	P06592	PHYA_CUCPE Phytochrome A OS=Cucurbita pepo GN=PHYA	6.9	27.3 bits (59)
NODE_4869_length_383_cov_2.958225	P55141	PHYA_PETCR Phytochrome A OS=Petroselinum crispum GN=PHYA	3	31.2 bits (69)
NODE_13761_length_130_cov_3.015385	P30733	PHYA_SOLTU Phytochrome A OS=Solanum tuberosum GN=PHYA	0.3	32.0 bits (71)
NODE_35319_length_208_cov_2.370192	P19862	PHYA1_MAIZE Phytochrome A OS=Zea mays GN=PHYA1 PE=3	3.8	29.3 bits (64)
NODE_22168_length_477_cov_3.421384	Q9R6X3	PHYB_NOSS1 Cyanobacterial phytochrome B OS=Nostoc sp.	1e-09	60.1 bits (144)
NODE_26622_length_214_cov_2.822430	Q9R6X3	PHYB_NOSS1 Cyanobacterial phytochrome B OS=Nostoc sp.	2e-13	68.9 bits (167)
NODE_28614_length_89_cov_2.382022	Q9R6X3	PHYB_NOSS1 Cyanobacterial phytochrome B OS=Nostoc sp.	6.1	27.3 bits (59)
NODE_25497_length_90_cov_3.311111	P93527	PHYB_SORBI Phytochrome B OS=Sorghum bicolor GN=PHYB	4	28.1 bits (61)
NODE_32467_length_187_cov_3.171123	P42499	PHYB_SOYBN Phytochrome B OS=Glycine max GN=PHYB PE=3	10	27.7 bits (60)
NODE_17713_length_385_cov_3.989610	P55004	PHYE_IPONI Phytochrome E OS=Ipomoea nil GN=PHYE PE=2	6.9	30.4 bits (67)
NODE_12699_length_518_cov_4.183398	Q01371	WC1_NEUCR White collar 1 protein OS=Neurospora crassa	0.065	37.4 bits (85)
